# Supplementary material for: Repeated sleep disruption in mice leads to persistent shifts in the fecal microbiome and metabolome
Source: PLoS One. 2020 Feb 20;15(2):e0229001. doi: 10.1371/journal.pone.0229001 (PMC7032712; doi:10.1371/journal.pone.0229001)
Supplement: S1 Table — Test statistics for analyses done in Fig 2, Fig 3, Fig 5 and S1 Fig are reported, and are organized by Figure number and panel letter. (XLSX) [file pone.0229001.s007.xlsx]

## Sheet: Info
These spreadsheets contain F statistics for all PERMANOVA, ANOVA, and mixed-effects models reported in Bowers et al, 2019. They are organized by Figure and panel.

## Sheet: Figure 2
Figure 2: Effect of sleep disruption protocol on sleep measures
Mixed-effect models, with repeated measures, performed in PRISM v.8.2.1
Panel A: 24 Hour Sleep						Panel B: 24 Hour NREM						Panel C: 24 Hour REM
Fixed effects (type III)	P value	F (DFn, DFd)				Fixed effects (type III)	P value	F (DFn, DFd)				Fixed effects (type III)	P value	F (DFn, DFd)
Time	<0.0001	F (7, 34) = 13.91				Time	<0.0001	F (7, 34) = 9.126				Time	<0.0001	F (7, 34) = 31.05
Sleep Disruption	0.1905	F (1, 5) = 2.292				Sleep Disruption	0.2451	F (1, 5) = 1.733				Sleep Disruption	0.0017	F (1, 5) = 37.83
Time x Sleep Disruption	<0.0001	F (7, 34) = 10.77				Time x Sleep Disruption	<0.0001	F (7, 34) = 7.330				Time x Sleep Disruption	<0.0001	F (7, 34) = 21.80
Panel D: 24 Hour State Shifts						Panel E: Day 5 - Sleep						Panel F: Day 5 - NREM
Fixed effects (type III)	P value	F (DFn, DFd)				Fixed effects (type III)	P value	F (DFn, DFd)				Fixed effects (type III)	P value	F (DFn, DFd)
Time	0.0503	F (7, 34) = 2.291				Time	<0.0001	F (14, 70) = 35.33				Time	<0.0001	F (14, 70) = 25.82
Sleep Disruption	0.0513	F (1, 5) = 6.503				Sleep Disruption	0.032	F (1, 5) = 8.683				Sleep Disruption	0.0435	F (1, 5) = 7.214
Time x Sleep Disruption	0.0041	F (7, 34) = 3.743				Time x Sleep Disruption	<0.0001	F (14, 70) = 9.273				Time x Sleep Disruption	<0.0001	F (14, 70) = 6.816
Panel G: Day 5 - REM						Panel H: Day 5 - State Shifts
Fixed effects (type III)	P value	F (DFn, DFd)				Fixed effects (type III)	P value	F (DFn, DFd)
Time	<0.0001	F (14, 70) = 85.71				Time	<0.0001	F (14, 70) = 3.781
Sleep Disruption	0.0618	F (1, 5) = 5.749				Sleep Disruption	0.0485	F (1, 5) = 6.734
Time x Sleep Disruption	<0.0001	F (14, 70) = 24.83				Time x Sleep Disruption	0.4719	F (14, 70) = 0.9909
Panel B: 24 Hour Sleep

## Sheet: Figure 3
Figure 3: Effect of sleep disruption on microbiome beta and alpha diversity
A-C) PERMANOVA performed in QIIME2 (v2018.2)
D) 2 Way ANOVA, performed in PRISM v.8.2.1
E) Mixed-effect models, with repeated measures, performed in PRISM v.8.2.1
Panel A: Pre-SD								Panel B: Day 2 Post-SD								Panel C: Day Post-SD
method name	PERMANOVA							method name	PERMANOVA							method name	PERMANOVA
test statistic name	pseudo-F							test statistic name	pseudo-F							test statistic name	pseudo-F
sample size	16							sample size	16							sample size	19
number of groups	2							number of groups	2							number of groups	2
test statistic	0.332946							test statistic	4.89092							test statistic	0.648782
p-value	0.877							p-value	0.018							p-value	0.663
number of permutations	999							number of permutations	999							number of permutations	999
Panel D: Beta Diversity; Left								Panel D: Beta Diversity; Right								Panel E: Alpha Diversity; Left					Panel E: Alpha Diversity; Right
Within Group Distance								Distance from Baseline								Faith's Diversity					Pielou Evenness
ANOVA table	SS (Type III)	DF	MS	F (DFn, DFd)	P value			ANOVA table	SS (Type III)	DF	MS	F (DFn, DFd)	P value			Fixed effects (type III)	P value	F (DFn, DFd)			Fixed effects (type III)	P value	F (DFn, DFd)
Interaction	0.03746	2	0.01873	F (2, 45) = 12.15	P<0.0001			Interaction	4.563e-06	1	4.563e-06	F (1, 31) = 0.001051	P=0.9744			time	0.3012	F (2, 27) = 1.255			time	0.5986	F (2, 27) = 0.5230
Timepoint	0.005588	2	0.002794	F (2, 45) = 1.813	P=0.1750			Timepoint	0.0003642	1	0.0003642	F (1, 31) = 0.08384	P=0.7741			Sleep Deprivation	0.4731	F (1, 18) = 0.5370			Sleep Deprivation	0.6885	F (1, 18) = 0.1660
Sleep Deprivation	0.05659	1	0.05659	F (1, 45) = 36.71	P<0.0001			Sleep Deprivation	0.02339	1	0.02339	F (1, 31) = 5.385	P=0.0271			time x Sleep Deprivation	0.8792	F (2, 27) = 0.1293			time x Sleep Deprivation	0.0516	F (2, 27) = 3.314
Residual	0.06937	45	0.001542					Residual	0.1346	31	0.004343

## Sheet: Figure 5
Figure 5: Effect of sleep disruption on the fecal metabolome
A-C) PERMANOVA performed using vegan package (v.2.5-5) in Rstudio
Panel A: Pre-SD									Panel B: Day 2 Post-SD									Panel C: Day Post-SD
	Df	SumsOfSqs	MeanSqs	F.Model	R2	Pr(>F)				Df	SumsOfSqs	MeanSqs	F.Model	R2	Pr(>F)				Df	SumsOfSqs	MeanSqs	F.Model	R2	Pr(>F)
sleep_deprivation_group	1	0.0416987	0.0416987	0.591308	0.0318056	0.881			sleep_deprivation_group	1	0.225075	0.225075	3.96906	0.220883	0.007			sleep_deprivation_group	1	0.0676579	0.0676579	1.06591	0.0559066	0.381
Residuals	18	1.26935	0.0705194	NA	0.968194	NA			Residuals	14	0.793905	0.0567075	NA	0.779117	NA			Residuals	18	1.14254	0.0634743	NA	0.944093	NA
Total	19	1.31105	NA	NA	1	NA			Total	15	1.01898	NA	NA	1	NA			Total	19	1.2102	NA	NA	1	NA

## Sheet: Figure S1
Figure S1: Effect of sleep disruption protocol on sleep fragmentation measures and delta power
Mixed-effect models, with repeated measures, performed in PRISM v.8.2.1
Panel A: 24 Hour Sleep Bouts						Panel B: 24 Hour NREM Bouts						Panel C: 24 Hour REM Bouts
Fixed effects (type III)	P value	F (DFn, DFd)				Fixed effects (type III)	P value	F (DFn, DFd)				Fixed effects (type III)	P value	F (DFn, DFd)
Time	0.1069	F (7, 34) = 1.863				Time	0.3002	F (7, 34) = 1.257				Time	<0.0001	F (7, 34) = 24.81
Sleep Disruption	0.0993	F (1, 5) = 4.082				Sleep Disruption	0.1047	F (1, 5) = 3.918				Sleep Disruption	0.0039	F (1, 5) = 25.59
Time x Sleep Disruption	0.0159	F (7, 34) = 2.947				Time x Sleep Disruption	0.0862	F (7, 34) = 1.986				Time x Sleep Disruption	<0.0001	F (7, 34) = 16.76
Panel D: Median Sleep Bout Duration						Panel E: Median NREM Bout Duration						Panel F: Day 5 - Median REM Bout Duration
Fixed effects (type III)	P value	F (DFn, DFd)				Fixed effects (type III)	P value	F (DFn, DFd)				Fixed effects (type III)	P value	F (DFn, DFd)
Time	<0.0001	F (7, 39) = 8.690				Time	<0.0001	F (7, 39) = 9.461				Time	0.0266	F (7, 34) = 2.653
Sleep Disruption	<0.0001	F (1, 39) = 97.71				Sleep Disruption	<0.0001	F (1, 39) = 193.9				Sleep Disruption	0.2261	F (1, 5) = 1.904
Time x Sleep Disruption	<0.0001	F (7, 39) = 9.482				Time x Sleep Disruption	<0.0001	F (7, 39) = 11.35				Time x Sleep Disruption	0.0429	F (7, 34) = 2.380
Panel G: 24 Hour NREM Delta Power (0.5-4Hz)
Fixed effects (type III)	P value	F (DFn, DFd)
Time	0.2892	F (7, 34) = 1.280
Sleep Disruption	0.6133	F (1, 5) = 0.2900
Time x Sleep Disruption	0.3457	F (7, 34) = 1.169
